# Supplementary material for: Using lifestyle information in polygenic modeling of blood pressure traits: a simple method to reduce bias
Source: bioRxiv. 2024 Jun 8:2024.06.05.597631. Preprint. [Version 1] doi: 10.1101/2024.06.05.597631 (PMC11185601; doi:10.1101/2024.06.05.597631)
Supplement: Supplement 2 — S2 Table. Variance decomposition with different models for the 3 blood pressure traits. [file media-2.xlsx]

## Sheet: Sheet1
Trait	Model	D	G	L	GxL	e
DP	M0	3.13 (2.93, 3.36)	12.34 (11.69, 13.02)	.	.	84.57 (83.65, 85.5)
DP	M1	4.54 (3.94, 5.17)	.	9.17 (8.77, 9.57)	.	88.3 (87.56, 89.11)
DP	M2	4.16 (3.56, 4.8)	.	8.99 (8.6, 9.39)	.	88.34 (87.53, 89.15)
DP	M3	3.13 (2.94, 3.33)	.	8.45 (8.15, 8.79)	.	88.42 (87.69, 89.18)
DP	M11	4.52 (3.91, 5.18)	11.47 (10.83, 12.16)	9.25 (8.86, 9.65)	.	76.84 (75.84, 77.62)
DP	M12	4.2 (3.57, 4.86)	11.46 (10.84, 12.1)	9.11 (8.71, 9.51)	.	76.88 (76.05, 77.76)
DP	M13	3.13 (2.95, 3.33)	11.65 (11.06, 12.31)	8.21 (7.89, 8.53)	.	76.77 (75.88, 77.49)
DP	M21	4.51 (3.91, 5.16)	11.47 (10.81, 12.16)	9.31 (8.91, 9.71)	2.5 (2.01, 3)	74.39 (73.37, 75.31)
DP	M22	4.18 (3.57, 4.82)	11.48 (10.94, 12.14)	9.16 (8.79, 9.57)	1.81 (1.38, 2.21)	75.12 (74.13, 76.03)
DP	M23	3.14 (2.93, 3.36)	11.71 (11.12, 12.43)	8.25 (7.92, 8.59)	2.53 (2, 3.09)	74.25 (73.14, 75.18)
SP	M0	12.14 (11.72, 12.54)	10.52 (9.84, 11.1)	.	.	77.41 (76.5, 78.25)
SP	M1	10.72 (10.16, 11.35)	.	4.5 (4.22, 4.79)	.	83.89 (83.19, 84.67)
SP	M2	10.39 (9.84, 10.94)	.	4.35 (4.1, 4.62)	.	83.92 (83.23, 84.68)
SP	M3	12.09 (11.69, 12.46)	.	4.01 (3.8, 4.26)	.	83.88 (83.12, 84.64)
SP	M11	10.69 (10.04, 11.21)	9.96 (9.35, 10.57)	4.45 (4.18, 4.73)	.	73.95 (73.16, 74.76)
SP	M12	10.34 (9.79, 10.9)	9.95 (9.38, 10.55)	4.3 (4.05, 4.54)	.	73.99 (73.2, 74.78)
SP	M13	12.13 (11.73, 12.5)	10 (9.41, 10.55)	3.87 (3.63, 4.08)	.	73.92 (73.13, 74.81)
SP	M21	10.7 (10.16, 11.32)	9.94 (9.35, 10.54)	4.48 (4.21, 4.77)	1.68 (1.33, 2.06)	72.36 (71.41, 73.19)
SP	M22	10.36 (9.81, 10.92)	9.97 (9.37, 10.63)	4.34 (4.06, 4.59)	1.36 (1.09, 1.67)	72.72 (71.8, 73.57)
SP	M23	12.13 (11.74, 12.58)	10.02 (9.46, 10.73)	3.89 (3.68, 4.13)	1.71 (1.37, 2.12)	72.26 (71.46, 73.27)
PP	M0	14.75 (14.33, 15.17)	9.18 (8.6, 9.73)	.	.	76.11 (75.28, 76.91)
PP	M1	12.95 (12.45, 13.43)	.	1.01 (0.86, 1.12)	.	84.37 (83.68, 85.16)
PP	M2	13.19 (12.63, 13.67)	.	0.99 (0.85, 1.14)	.	84.42 (83.55, 85.04)
PP	M3	14.72 (14.31, 15.14)	.	0.87 (0.76, 0.97)	.	84.44 (83.78, 85.23)
PP	M11	12.98 (12.53, 13.48)	8.91 (8.37, 9.51)	0.93 (0.82, 1.06)	.	75.5 (74.68, 76.3)
PP	M12	13.18 (12.69, 13.63)	8.89 (8.26, 9.5)	0.92 (0.8, 1.06)	.	75.51 (74.67, 76.27)
PP	M13	14.75 (14.28, 15.16)	9.01 (8.35, 9.56)	0.82 (0.71, 0.91)	.	75.46 (74.64, 76.25)
PP	M21	13.01 (12.5, 13.46)	8.89 (8.33, 9.49)	0.95 (0.83, 1.08)	1.75 (1.34, 2.11)	73.84 (72.96, 74.72)
PP	M22	13.17 (12.65, 13.67)	8.93 (8.31, 9.49)	0.93 (0.81, 1.07)	1.52 (1.15, 1.86)	74.08 (73.15, 74.95)
PP	M23	14.73 (14.33, 15.17)	9 (8.37, 9.56)	0.83 (0.74, 0.93)	1.84 (1.51, 2.2)	73.69 (72.75, 74.49)
