# Supplementary material for: Using lifestyle information in polygenic modeling of blood pressure traits: a simple method to reduce bias
Source: bioRxiv. 2024 Jun 8:2024.06.05.597631. Preprint. [Version 1] doi: 10.1101/2024.06.05.597631 (PMC11185601; doi:10.1101/2024.06.05.597631)
Supplement: Supplement 3 — S3 Table. Prediction performance for different models for the 3 blood pressure traits. [file media-3.xlsx]

## Sheet: correlation
Model

## Sheet: regression_intercept
Model

## Sheet: regression_slope
Model
